# Supplementary material for: ASK1 inhibits browning of white adipose tissue in obesity
Source: Nat Commun. 2020 Apr 2;11:1642. doi: 10.1038/s41467-020-15483-7 (PMC7118089; doi:10.1038/s41467-020-15483-7)
Supplement: Supplementary file 4 — Source Data [file 41467_2020_15483_MOESM4_ESM.xlsx]

## Sheet: Source Date_Figure 1
Source Data - Figure 1
Fig. 1a
Fig. 1b
Saline	1.06	1.15	0.79
LPS	0.26	0.4	0.28
Fig. 1c
Co	1.218	0.782	1
LPS	0.526	0.396	0.68
Fig. 1d
Co	1.5	0.68	0.83	0.98	1.59	1.09	0.62	0.7
LPS	0.37	0.32	0.64	0.72	0.37	0.45	0.67
Fig. 1e
Fig. 1f
Chow	1.34	1.09	0.91	0.66	0.73	0.7	0.97	1.6
HFD	1.65	2.98	1.81	0.81	1.83	3.52	0.7
Fig. 1g
Co	0.99	1.11	0.9	1.01	1.29	0.83	0.87
LPS	1.99	2.36	1.39	2.45	0.76	1.15	1
Fig. 1h
shLuc Co	0.77	1.21	1.03	0.99	0.51	0.6	0.57	2.33	0.84	1.37	0.66	1.13
shASK1 Co	1.17	0.83	1	0.35	1.55	0.44	1.66	0.35	1.55	0.44	1.66
shLuc LPS	0.15	0.27	1.02	0.94	0.74	0.34	0.46	0.8	0.39	0.34	0.96
shASK1 LPS	1.68	0.53	1.1	0.34	0.37	0.53	1.24	0.74	0.66	0.19	2.02	0.97

## Sheet: Source Date_Figure 2
Source Data - Figure 2
Fig. 2a
Fig. 2b
ASK1F/F chow	0	1	2	3	4	5	6	7	8	9	10	11	12
	26.3	26.7	27.1	28.8	29.5	30.2	30	29.5	30.1	31.2	31.6	30.8	31.1
	24.04	24.47	24.9	26.3	28	28.1	28.1	27.9	29.3	30.5	30.2	30.1	29.2
	26.0909	27.2	28.2	29.6	31	31.5	31.6	34.3	34.9	35.9	36.9	37.1	39.4
	26.1818	26.7	28.1	29.1	29.3	30.4	30	32.5	32.8	33.5	33.5	33.5	32.4
	23.3182	24.3	25.1	26.8	27.7	28.2	27.4	30	31	31.9	31.9	30.2	35.1
	22.8909	23.7	24.9	25.9	27.1	26.6	26.3	28.4	29.7	30.3	31.2	30.4	32.6
	20.6545	21.2	22.8	24.6	25.1	26.2	25.2	26.6	27.1	27.2	27.2	28	27.2
	25.8727	26.5	27.9	29.7	29.6	30.8	30.2	31.6	32.6	31.9	31.9	32.1	33.4
	23.3	23.9	25.5	26.7	27.6	27.6	28.3	29.9	30.4	30.9	30.2	30.2	30.6
	23.5	24.7	27	27.8	28.8	29.6	30.3	31.1	31.8	32.1	32.8	31.5	32.2
	23.6	24.7	26.4	26.8	27.7	28.1	29.1	29.6	29.9	30.3	30.4	30	31.4
	25.94	26.67	27.4	28.5	28.8	30.3	30.7	32.7	32.6	32.1	32.4	33.2	34.7
	23.54	24.07	24.6	26.2	27.1	27	27.9	28.6	29	28.8	29.1	29.1	29.9
	23.94	24.37	24.8	26.2	26.6	26.8	27.5	29.1	29.4	29.3	29	28	29.1
	22.8	25.3	26.2	26.7	27.4	27.3	28.3	29.4	29.2	30.4	30.2	30.85	30.6
	22.2	24.7	25.7	26.6	26.8	27.5	28.2	29	29.1	29.6	29.6	30.225	29.7
	21.1	24.4	24.4	25.5	26.8	26.8	28.4	29	28.9	29.4	29.4	29.8	30.5909
	23.6	26.6	26.6	27.8	28	28.5	30.2	29.9	30	31.7	31.7	32.3	33.0909
	20.8	24	24	25.9	26.5	27.3	27.5	27.6	28.8	28.5	28.5	28.9	29.6364
	21.3	24.1	24.1	25.5	25.7	26.5	27.7	28.5	29.6	30.2	30.2	31.1	31.9909
ASK1Δadipo chow	0	1	2	3	4	5	6	7	8	9	10	11	12
	24.62	25.16	25.7	27.8	29	29.9	29.3	29.2	30.1	31.6	31.1	31.4	31.1
	24.8	25.6	26.9	27.4	29.1	29.6	29.6	32.3	32.9	33.5	34	34	34.4
	24.3909	25.4	26.8	28.7	29.3	29.4	28.9	30.7	32.6	33.8	34.9	34.5	36.5
	22.4182	22.9	24.1	24.7	24.7	25.9	25.3	26.6	27.4	28	28.7	28	28.2
	25.2909	26	28	28.9	30.2	31.8	29.7	31.8	33.3	33.2	33.2	32	33.8
	21.4	21.9	24.7	25.7	26.2	26.6	27	28.1	28.4	28.7	28.9	28.3	29.7
	21.7	21.9	23	24	24.6	25.2	25.4	26.7	27.2	27.5	28	27.9	28.6
	22.2	23.1	24.3	25.1	26	26.8	28.1	28.3	28.5	28	28.3	28.7	29
	27.64	28.62	29.6	31.5	32.2	34.4	35.3	38	38.5	39	37.8	37.6	39.4
	26.56	27.08	27.6	28.5	28.5	29.6	30.4	31.5	31.2	30.9	32.1	31	32.8
	20.1	22.3	23.9	25.3	26	26.1	27	27.8	28.3	29	28.5	29.3	29.7
	23.1	25.2	25.7	27.1	27.3	27.1	28.5	29	29.3	29.1	29.9	30.4667	29.9
	20.6	23.7	23.7	24.7	25.5	27	27.1	27.6	27.8	29.2	29.2	29.5	30.3091
ASK1F/F HFD	0	1	2	3	4	5	6	7	8	9	10	11	12
	26.2	26	27.2	28.3	28.9	29.5	30.75	32	31.9	33.9	37.1	38.5	38.5
	26	26	28.3	29.8	32.4	32.7	32.85	33	32.5	34.8	38.3	40.5	43.1
	22.2	23.9	24.8	26.2	27.3	28.3	29.5	30.7	29.7	31.9	33.6	34.1	34.9
	20.7	21.1	22.8	24.9	25.8	26.3	27.1	27.9	26.8	28.1	29.8	30.2	31.6
	22.9	24.4	25.4	26.9	27.8	29.2	29.7	30.2	29.2	29.6	29.8	30.9	33.6
	19.8	21.5	22.5	24.1	25.3	25.9	26.4	26.9	26.9	27.2	27.8	28.9	30.7
	24.7	25.6	26.9	28.3	29.8	30	31.6	33.3	35.5	35.6	36.5	37.6	34.8
	23.2	23.6	26.1	27.6	29.5	30.7	32.3	34.3	35.1	35.95	36.8	38.2	36
	22	22.4	24.3	25.5	26.8	27.5	30.1	31	31.2	32.4	33.6	34.4	35.1
	22.4	24.1	25.9	27	29.1	29.7583	28.3	29.9	31.2	30.4	30.5	29.7	30.3
	23	24	25.4	26.5	27.7	28.4167	26.7	29.5	31.4	31.3	31.3	31.4	31.6
	22.2	22.9	23.6	24.9	25.9	26.6	25.9	28	29.1	29.7	29.1	29.1	30.6
	22.3	23.3	24.7	25.7	26.7	27.05	27.4	29	31.2	32.4	32.4	32.7	32.8
	23.3	25.4	27.6	29.4	31.7	34.7	36.2	35.9	37.8	39.5	41.2	43.5	44.3
	22.5	24.4	24.9	25.3	26.8	27.8	29.1	28.8	29.7	30.65	31.8	33.5	33.7
	23.6	24.3	24.65	25	26.9	28	29	30.2	31.2	32.5	33.5	35.4	33.3
	17.6	20.1	21.3	22.5	23.7	24.4	24.7	25.2	26.5	26.7	28	28.9	28.8
	22.5	24.1	24.9	25.7	26.8	27	28.3	30.6	33.7	34.3	34.2	35	34.1
	23.2	23.8	24.75	25.7	27.2	27.3	28.4	29.8	32.8	33.2	32.8	33.8	32.1
	22.5	23.3	24.1	24.9	26.2	27.6	29.6	33.1	35.2	35.7	38	36.6	37.8818
	21.7	23.6	24.65	25.7	26.7	28.5	30.8	33.6	35.8	36.3	38.6	37.2	38.6091
	25.4	25.5	26.9	28.1	29.3	30.3	30.9	33	34.1	35.2	35.9	35	34.7
	26.3	26	27.1	28.5	29.2	30.8	32.4	34.5	33	35	35.1	35.8	35.8
	24.3	24.2	25.6	26.9	28.1	29.9	31.4	31.7	32.7	34.5	34.3	34.1	34.3
	24.4	24.3	26.4	28.1	28.3	28.5	30.8	33	31.1	33	32.4	32.1	34.3
	24.5	24.7	26.4	28.3	29.6	31.7	33.5	36.4	38.1	39	39.3	40.1	41.2
	22.4	22	22.5	23.5	24.5	23.1	25.9	27.8	29	29.3	30.2	32.2	33.5
	23.2	24.4	26	26.8	28.1	29.6	30.3	30.8	31.8	33.3	35.3	36.3	36.6
	23.2	23.6	24.5	26.2	28.8	31.2	33.4	35	36.2	36.9	38.7	40.3	42.4
	26	27.2	29	31.8	33.6	36.2	37.7	38.8	39.5	40.3	41.4	42.6	43.7
	22.9	24.4	25	26.3	26.8	28.3	29.9	30.3	30.5	31.8	32.7	34.6	35.1
	24.1	26.1	27.2	28.9	31.7	33.1	35	36.4	38.2	39.2	41	42.1	42.8
	27	28.2	29.3	30.8	32.1	34.1	35.5	37.8	37.9	39.8	41.4	42.2	43.5818
	24.5	26.1	26.6	27	29.7	32.4	33.5	35	36.8	39.4	42	43.2	44.9
	21.3	22.5	25.3	28	30.6	32.5	34.6	36.3	37.6	40.1	42.3	44.2	46.2818
	21.7	22.9	25	26.3	27.7	28.1	29.6	30	30	31.3	30.9	31.8	32.3
	24.6	25.8	27.4	28.7	29.5	29.9	31.1	31	31.8	32.2	32.5	33.9	34.7455
	24.6	25.5	26.5	28.3	30	31.6	33.2	34.3	34	34.7	35	35.8	36.8182
	20.1	22.5	23.9	24.9	25.7	28	28.1	28.5	29.8	29.7	30.7667	31.8333	32.9
	22.5	23.8	25.3	26.1	27	30.9	32.3	33.5	34.9	35.5	36.9444	38.3889	39.8333
	24.9	24.7	26.5	29	31.1	34.5	36.3	37.4	38.6	39.3	38.3	39.64	40.98
	24.3	26.2	26.7	27.7	29.2	30.5	31.2	31.7	32.4	33.3	34.1	35.08	36.06
	21.9	22.2	24	25.7	27.5	28.9	29.9	30.1	31.7	32.9	31.6	32.57	33.54
	23.6	24	24.9	26.1	26.8	28.3	29.5	30.5	31.1	31.3	31	31.74	32.48
	22.4	22.6	23.3	24.2	25.4	26.6	28.1	29.6	30.4	31.2	31	31.86	32.72
	24.5	25.8	27.5	29.2	29.8	32.5	33.8	33.8	33.7	33.8	33.8	35.2	36.1727
	26.6	25.8	26.1	28.3	29.3	30.4	31.8	32	32.9	29.5	31.6	32.1	32.6
	23.2	23.6	24.9	26.8	28.5	31.1	32.8	34.1	34.6	36.2	34.9	36.07	37.24
	21.9	22.4	23.4	25.5	26.7	28.2	30.2	31.5	32.8	33.3	31.8	32.79	33.78
	24.3667	25.2111	26.0556	26.9	27.2	28.1	29.3	29.7	30	31.6	33	34.5	34.5
	23.8	24.8	25.8	26.5	28	28.5	30	30.6	31.4	31.9	33	34.5	35.8
	25.66	26.6	26.9	28.3	29.8	31	31	32.4	34.2	34.4	35.1	36	36.94
ASK1Δadipo HFD	0	1	2	3	4	5	6	7	8	9	10	11	12
	24.2	24.4	26.6	28.1	29.6	30.6	30.55	30.5	30.1	31.9	35.8	36.8	38.6
	23	22.9	24.4	26	27.8	27.6	28.15	28.7	28.7	30.2	32.8	33.9	33.5
	22.2	24.8	25.2	25.9	26.3	27.2	28.75	30.3	28.2	29.2	29.7	30.5	31.9
	23.3	25.3	26.4	27.6	28.3	29.1	29.9	30.7	29.8	31.1	32.3	33.3	35.3
	19.8	21.5	22	23.5	24.3	24.9	26.05	27.2	26.3	26.9	27.4	27.7	28.8
	24.3	24.6	25.8	26.4	27.6	28.1	29.5	31.5	32.8	33.75	34.7	36.3	37.1
	20.8	21	22.7	24.6	26	26.4	28.4	29.7	31.2	31.85	32.5	34.3	33.2
	21.6	22.8	24.8	26.3	26.6	27.2	27.9	28.9	29.7	29.85	30	29.9	31
	22.2	23.2	24.2	24.8	25.6	24.3	27.4	28.2	28.7	29	28.7	29.1	31.3
	22.9	24.2	25.8	27.5	29.5	28.8	30.2	32.1	31.9	31.9	32.3	31.7	33.4
	18	20.9	21.4	23	23.7	23.2	25.9	26.2	27.3	27	27.2	27.4	28.2545
	21.9	22.6	23.7	24.6	25.2	26	27	29.1	30.1	30	30	29.9	30.6273
	21.5	22.9	24.2	25.9	27	27.6	29.1	31.2	31.9	31	31.6	31	31.8636
	22.1	23.6	25.3	25.6	27.9	30.2	30.6	31.4	33.3	34.45	35.6	36.5	36.9
	24.3	25.4	26.8	28.1	30.2	31	31.4	31	31.6	32.4	33.2	34.8	34.2
	24.1	24.6	24.7	26.8	29.5	31.2	32.4	32.7	34.5	35.75	37	38.1	38.1
	21.4	21.9	22.55	23.2	24.5	25	26.4	26.7	27.8	28.5	29.7	30	28.6
	21.2	22.3	23.2	24.1	25.5	25.2	25.9	26.7	28	26.3	28	28.5	27.8
	20.9	22.2	23.35	24.5	25.1	27	28.8	30.8	31.1	32.3	33.6	31.7	32.6818
	21.2	24.7	26.15	27.6	29.6	30.7	31.2	33.8	35.9	36.7	39.3	36.9	38.3273
	23.1	23	24.6	25.8	26.2	26.7	27.4	29.7	29.9	30.1	28.8	29.5	30
	25	24.8	26.1	26.7	27	27.6	29	29.3	29.6	30.7	29.8	30.2	31
	24.4	23.4	24.5	25.6	25.3	25.4	26.5	26.9	26.6	27.7	27.5	27.4	28
	25.5	25.5	25.9	26.4	28.3	25	28.9	29	29.7	29.7	29.5	30.9	32.3
	23	22.6	24	25	27.5	28.1	30.2	32.4	33.4	33.8	34.4	35	36.7
	21.6	24	25.3	25.5	26.8	26.9	27.1	26.4	28.8	30.7	31.3	32.7	31.3
	24.5	24.2	24.7	25.7	28	28.6	31.2	33.7	34.6	35.3	36.4	38.6	40.6
	20.5	21.8	23.8	24.7	26.1	27.3	28.3	29.2	30.8	32	33.3	33.8	34.9
	21.7	22.3	24.3	25.2	25.7	26.1	26.7	27	27.4	28.5	29.9	29.4	29.7
	23.2	23.2	24	25	25.8	27.8	29.1	30.4	31.5	32.3	34.4	35.2	36.7
	23.1	23.9	24.8	26.5	26.9	29.2	30.2	30.3	29.8	30.2	31.3	32.3	31.5
	22.2	22.3	23.3	24.7	25.5	26.3	26.2	26.5	26.5	27	27.5	28.1	27.6
	22.9	23.6	24.2	24.7	26.3	27.1	28	28	28.3	28	29.6	29.6	30
	22.8	23.4	24	25.2	25.9	27.1	26.9	27.4	27.7	28.1	28.8	29.4	29.3
	22.9	24.5	25.7	26.6	27.7	29.7	30.8	31.9	33.5	34	35.7	37	37.6
	24.4	25.4	26.1	26.7	27.7	28.7	29.2	29.1	29.3	30.5	30.4	31.3	31.9273
	25.6	27.6	28.9	29.5	31.1	32.3	32.3	32.7	34.7	33.3	34	34.3	35.0909
	19.9	21.5	23.8	26	28.7	30.6	31.5	33	33.5	35.6	37.4	37.3	38.8818
	20.8	22.6	24.3	25.8	27	28	29.1	30	31	31.5	33.1	33.3	34.4364
	21.7	22.8	25.8	26.5	27.5	28.1	28.8	30.1	30.1	30.6	29.9	30.4	30.8
	21.8	22.3	24.4	25.9	27.3	28.2	28.3	29.5	29.5	30.3	29.9	30.8	31.6
	23.8	25.5	26.4	27.6	28.3	28.6	29.4	30.3	30.3	31.1	31.8	32	32.7455
	22.9	24	24.6	24.9	25.9	26.3	27.2	27.8	28	28.5	28.5	29.6	30.2091
	18.5	21.1	21.1	19	22.8	22.9	26.4	28.5	29.9	31	32.3889	33.7778	35.1667
	23.2	25.7	26.9	27.7	28.8	32.2	34.3	34.8	36.3	36.9	38.7	39.9455	41.1909
	19.3	19.4	20.3	20.6	21.2	23	23	23.5	23.2	23.9	24.2	24.69	25.18
	23.1	23	23.7	24.8	26.1	27.4	28.6	30.1	31.6	33	33.6	34.65	35.7
	23.3	24.2	25.6	26.2	27.7	28.5	31.2	33.1	32.8	33.1	33.1	33.7	34.6455
	21.9	22.4	24.1	25.9	26.6	29	30.2	31	31.1	31.5	31.5	32.1	33.0273
	21.5	22.1	23	24.5	25.4	27	27.2	28.3	29.3	28.5	28.5	28.7	29.3545
	25	23.8	24.2	25.3	26.1	27.3	27.5	28.5	28.6	28.3	29.4	29.84	30.28
	24.1	25.8	26.9	28.9	30.7	32.2	33.7	34.2	35.2	35.9	35.7	36.86	38.02
	22.8667	23.6111	24.3556	25.1	25.5	27.2	27.4	28.5	29	31.1	31.2	32	31.8
	20.4	21.2	22	22.2	23.3	24.4	26.2	26.6	27.1	27.4	28.4	29.3	30
	23.48	24.04	24.6	24.9	25.9	26.6	28.1	27.2	27.5	28.6	29.3	29.8	30.2
	22.64	23.57	24.5	24.1	26.4	28	28.9	28.9	30.7	31.3	31.7	32.6	33.8
	23	23.6	24.2	24.6	25.7	27.1	27.8	28.5	29.6	29.2	29.7	30	30.2
	23.52	24.21	24.9	25.4	26.5	26.6	27.7	27.6	29.1	29.5	29.7	30.8	31.8
Fig. 2c
ASK1F/F chow	4.8	5.16	13.31	6.22	11.78	9.71	6.55	7.53	7.3	8.7	7.8	8.76	6.36	5.16	7.8	7.5	9.49	9.49	8.84	10.69
ASK1Δadipo chow	6.48	9.6	12.11	5.78	8.51	8.3	6.9	6.8	11.76	6.24	9.6	6.8	9.71
ASK1F/F HFD	12.3	17.1	12.7	10.9	10.7	10.9	10.1	12.8	13.1	7.9	8.6	8.4	10.5	21	11.2	9.7	11.2	11.6	8.9	15.38	16.91	9.3	9.5	10	9.9	16.7	11.1	13.4	19.2	17.7	12.2	18.7	16.58	20.4	24.98	10.6	10.15	12.22	12.8	17.33	16.08	11.76	11.64	8.88	10.32	11.67	6	14.04	11.88
ASK1Δadipo HFD	14.4	10.5	9.7	12	9	12.8	12.4	9.4	9.1	10.5	10.25	8.73	10.36	14.8	9.9	14	7.2	6.6	11.78	17.13	6.9	6	3.6	6.8	13.7	9.7	16.1	14.4	8	13.5	8.4	5.4	7.1	6.5	14.7	7.53	9.49	18.98	13.64	9.1	9.8	8.95	7.31	16.67	17.99	5.88	12.6	11.35	11.13
Fig. 2d
ASK1F/F chow	0	15	30	45	60	90	120
	4.3	20.2	18.15	15.2	11.85	8.3	6.9
	4.2	17.65	19.8	19.1	16.2	11.5	7.6
	3.7	18.45	20.5	19.2	14.95	11.7	8.5
	4	18.55	19.4	15.2	12.8	10.4	8.8
	4.7	22.05	24.2	21.05	18.6	14.8	10
	4.3	19.55	21.6667	19.35	16.8	9.7	6.9
	5.8	20.6	19	14.9	12.7	9.7	8.8
	5.1	19.65	21.1	16.85	14.1	10.9	9.4
	4.3	18.05	20.3	17.6667	14.85	10.8	9
	6.1	23.8	22.3	18	14.8	10.3	9
ASK1Δadipo chow	0	15	30	45	60	90	120
	4	19.4	18.75	15	12.55	9.4	8
	4.4	20.1	20.75	17.6	15.1	11.45	10.4
	5.3	20.8	20.7667	17.6	16.1	13.3	11.4
	4.2	17.2	17.1	14.25	12.35	9.4	7.5
	4.8	17.8	17.15	14.95	13.4	10.8	8.3
	4.5	20.7333	21.55	18.7	13.75	10	8
	4.3	18.6	21.85	17.15	15.6	10.6	9.9
	4.8	22.1	20.9	17	12.6	9.4	7.8
ASK1F/F HFD	0	15	30	45	60	90	120
	6.5	26.8	30.2	30.9	30.05	23.15	17.8
	10.25	29.9	35	35	28.35	23.15	18.3
	4.2	19.75	24.95	23.4	21.55	16.8	14
	4.9	25.1	27.95	22.85	18.6	15.2	11.2
	5.1	29	26	22.8	20.35	13.9	12.6
	5	17.8	22.15	21.5	18.9333	14.8	12.3
	3.8	19.7	21.9667	20.2	17.95	14.7	12.2
	3.8	24.9333	23.5	20.6667	16.7333	11.4	8.6
	3.8	27.6667	24.35	21.9	18.45	14.5	10.5
	5.7	21.4	25	25.05	23.45	17.6	13.7
	3.8	21.7	20	18.45	16.75	13.1	11.5
	5.9	22.7	19.8	18.1	17	14	11.5
	5.9	26.7333	24.1	22.0333	19.05	15	11.5
ASK1Δadipo HFD	0	15	30	45	60	90	120
	6.8	24.4333	24.55	21.35	20.45	14.55	12
	6.7	16.15	16.6	16.3	14.9	11.7	10.2
	4.4	18.25	21.2	20.25	19.2	15.5	13.6
	4	18.75	18.25	16.3	14.5	10.9	8.6
	4.4	25.6	25.5	22.55	18.1	14	11.3
	5.3	22.8667	22.7	19.05	16.3	12.9	10.9
	5.4	18.8	20.3667	19.5	17	13.9	10.6
	3.4	19.05	19.4	17.2	14.45	10.7	8.5
	4.4	24.6	21.7	19.65	18	13.1	10.4
	4.3	22.35	21.75	19.05	16.4	11.4	8.8
	6.8	23.35	23.5	22.85	18.5333	12.9	10
	4.7	21.4667	22.4	17.35	13.75	10.7	7.8
	4.7	27.1	24.65	18.9	15.8333	12.8	9.9
	4.2	19.8	18.5	15.3	13.75	11.5	9.4
Fig. 2e
ASK1F/F chow	1455	1703	1715	1559	2057	1713	1570	1688	1666	1784
ASK1Δadipo chow	1512	1749	1860	1432	1535	1678	1714	1619
ASK1F/F HFD	3005	3182	2252	2218	2269	2014	1984	1913	2145	2376	1873	1928	2188
ASK1Δadipo HFD	2183	1625	2030	1612	2135	1926	1879	1634	1976	1823	2051	1701	1984	1631
Fig. 2f
ASK1F/F	75	49.6	46.5	55.2	53.7	66.5
ASK1Δadipo	87.8	63.8	65.3	68	68	93.7	76.4	90.3
Fig. 2g
ASK1F/F
ingWAT	4.95	4.14	5.2	3.4	2.11	4.76
epiWAT	1.56	1.6	2.72	2.6	1.94	2.65
Muscle	28.45	29.91	22.56	28.11	25.72	48.44
BAT	121.34	177.96	84.63	86.33	61.19
ASK1Δadipo
ingWAT	5.49	8.1	4.23	6.5	7.84	13.97
epiWAT	1.69	1.64	4.35	3.21	4.78	3.5	5.81
Muscle	28.77	28.22	34.65	19.09	29.39	38.26	54.2
BAT	90.99	141.3	186.42	141.87
Fig. 2h
ASK1F/F
basal	65.59	46.46	51.77	61.61	55.52	57.29
insulin	3.1	4.42	21.89	8.53	10.33	0.73
ASK1Δadipo
basal	65.32	57.57	48.74	32.31	51.65	58.25	63.2	58.21
insulin	-6.07	2.23	-9.15	8.95	10.83	-15.31	-1.78	-16.4
Fig. 2i
ASK1F/F	63.1	57.3	53.2	50.1	87.5	57.6
ASK1Δadipo	36.7	55.1	26.1	47.9	42.3	31.1
Fig. 2j
ASK1F/F
Tnfα	2.45	0.18	0.37	1.62	0.38	0.09	1.21	1.7
Il-6	3.41	0.38	0.35	0.47	0.4	0.34	1.02	1.64
Mcp1	2.31	0.59	0.74	0.38	0.98	0.69	1.21	1.1
Il-1β	2.83	0.43	0.61	0.64	0.5	0.18	0.73	2.05
Il-10	2.03	0.3	0.54	1.58	0.55
F4/80	0.94	0.89	0.86	1.38	0.92
ASK1Δadipo
Tnfα	0.11	0.11	2.36	0.21	0.03	0.05	0.09	0.69	2.81
Il-6	0.25	0.29	1.22	0.12	0.07	0.05	0.14	0.42	2.27
Mcp1	0.37	0.44	0.94	1.13	1.08	0.24	0.46	0.46	0.59
Il-1β	0.26	0.48	2.21	0.58	0.05	0.3	0.51	0.5	1.6
Il-10	0.19	0.28	5.21	0.79	0.11	0.06	0.22
F4/80	0.76	0.84	3.2	0.83	0.24	0.14	0.31
[truncated: 6 more columns]

## Sheet: Source Date_Figure 3
Source Data - Figure 3
Fig. 3a
ASK1F/F	06.00 h	06.20 h	06.40 h	07.00 h	07.20 h	07.40 h	08.00 h	08.20 h	08.40 h	09.00 h	09.20 h	09.40 h	10.00 h	10.20 h	10.40 h	11.00 h	11.20 h	11.40 h	12.00 h	12.20 h	12.40 h	13.00 h	13.20 h	13.40 h	14.00 h	14.20 h	14.40 h	15.00 h	15.20 h	15.40 h	16.00 h	16.20 h	16.40 h	17.00 h	17.20 h	17.40 h	18.00 h	18.20 h	18.40 h	19.00 h	19.20 h	19.40 h	20.00 h	20.20 h	20.40 h	21.00 h	21.20 h	21.40 h	22.00 h
	2331	2893	2763	2677	2762	2385	2403	2878	2474	2327	2366	2892	2644	2827	2710	2830	2311	2400	2907	2735	2727	2593	2738	3039	2373	2413	2290	2646	2851	2810	2553	2221	2430	2342	2600	2473	2898	2363	2424	2367	3213	3152	3033	2848	3057	2956	3071	2373	2340
	2462	3037	2341	2131	2701	2671	2375	2702	2524	2594	1601	2173	2274	2660	2489	2958	2797	2523	2622	2472	2571	2575	2567	2996	2520	2538	2478	2290	2449	2656	2544	2382	2654	2411	2646	2422	2309	2587	2530	2504	2781	2926	2765	3066	2776	2865	2849	2892	2434
	3648	3654	3406	3406	2817	2770	3052	2856	3498	3218	2723	2868	2807	2838	2708	2901	2675	2788	2882	2686	2999	2768	2710	2799	2813	2655	2784	3498	3534	2737	2763	2758	2960	2727	2552	3093	2716	2883	3608	3680	3767	3749	3892	3631	3781	3808	3831	3705	3683
	2334	3098	2881	2309	2265	2671	2365	2387	2469	2339	2459	2588	2369	2406	2464	2642	2223	2187	2366	2391	2339	2106	2425	2202	2227	2925	2512	2422	2389	2639	2319	2392	2341	2636	2650	2466	2574	2529	2516	2971	3005	3090	2544	2755	3031	2501	2345	2970	2735
	2579	3041	2895	2274	2666	2351	2557	2310	2597	2327	2376	2445	2267	2707	2562	2377	2278	2509	2735	2178	2127	2235	2145	2575	2697	2706	2333	2057	2259	2314	2347	2258	2542	2134	2623	2110	2584	2540	2441	3162	2739	3266	3345	3038	3244	3006	3091	2949	3062
	3418	3798	3606	3589	2956	2903	2483	3458	2739	2873	2930	2644	2665	3066	3260	2793	3076	3373	3477	3123	2769	2433	2499	2666	2971	3336	2794	2613	2757	2711	3052	2737	3107	3273	2996	2857	3274	2703	3253	3799	3641	3858	3624	3660	3908	4051	4023	3520	3639
	3306	3121	2639	3347	3133	2781	2749	2772	2614	2767	2493	2455	2565	2999	2726	2655	2743	2796	2317	2615	2859	2765	2099	2479	2378	2386	2340	2576	2652	2338	2696	2483	2911	2561	2496	2444	2404	2414	2819	2384	2581	2893	3254	3187	3210	2998	2973	3232	3534
	2761	2273	2535	3380	3043	2154	2259	2123	1927	2138	2241	1855	2298	2630	2345	2341	2238	2818	2202	2161	2126	2389	2254	2771	2705	2508	2236	2192	2244	2393	2329	2215	2102	2400	2837	2342	2157	2041	2574	2196	2201	2502	2877	2977	2258	2732	2422	3248	3483
ASK1Δadipo	06.00 h	06.20 h	06.40 h	07.00 h	07.20 h	07.40 h	08.00 h	08.20 h	08.40 h	09.00 h	09.20 h	09.40 h	10.00 h	10.20 h	10.40 h	11.00 h	11.20 h	11.40 h	12.00 h	12.20 h	12.40 h	13.00 h	13.20 h	13.40 h	14.00 h	14.20 h	14.40 h	15.00 h	15.20 h	15.40 h	16.00 h	16.20 h	16.40 h	17.00 h	17.20 h	17.40 h	18.00 h	18.20 h	18.40 h	19.00 h	19.20 h	19.40 h	20.00 h	20.20 h	20.40 h	21.00 h	21.20 h	21.40 h	22.00 h
	3265	3380	3191	3056	2788	2552	2203	3270	2671	2392	2352	3458	3207	2479	2886	2936	2664	3006	2534	2615	2936	2792	3261	2487	2944	2123	2281	2222	2519	2547	2894	2487	2659	2976	2747	3093	2654	2384	2712	2897	2988	3739	3814	3604	3572	2953	3476	3564	2647
	3858	3659	2757	3251	3986	3455	3331	3184	2812	2896	2802	3068	3354	3332	3350	2831	2857	3129	3051	2853	3323	3212	3087	2879	2973	2781	2757	2780	2608	2603	3508	2789	2927	3077	2733	2878	3456	3288	2702	2968	3659	3958	3914	3448	3579	3842	3449	2775	3422
	4080	3844	4258	3535	3377	3476	3373	3361	3848	3724	3465	3799	3711	3253	3233	3015	3462	3819	3514	3230	3320	3177	3139	2966	2763	3411	3693	3250	3018	3507	3766	3404	3449	3359	3141	3619	3176	3736	3545	3878	4002	4460	5517	4920	4715	4554	4761	4397	4294
	3407	3176	3181	2569	3108	2687	2763	3209	3575	3071	2937	3246	2872	2700	3746	3555	2672	3412	2992	3121	3017	3158	2835	3185	2781	3002	2692	2705	3029	2524	3022	3655	3525	2700	2797	3227	2874	3437	2849	3769	4084	4389	3980	3326	3952	3096	4242	4209	3931
	4035	3459	3491	2790	3695	3680	3528	2984	3119	3770	3126	2876	3430	2882	3296	2871	3196	3762	3779	3582	3057	2951	3698	3481	2958	2708	2821	3575	3537	3043	3068	3030	3868	3613	2874	3003	3581	3436	2879	3702	4018	4127	4162	4073	4106	3535	3787	3463	2955
	2697	3366	3057	2549	2540	2568	3216	2568	2690	2484	2613	3122	2902	2780	2768	3185	2557	3159	2765	2642	2687	2484	2443	2894	2995	2476	2400	2294	2567	2988	2341	2880	2618	2966	3457	2624	2241	2795	2557	3347	3427	3637	3315	3103	2673	2832	2990	3285	3144
	3236	3022	3040	3114	3250	3041	3248	2538	2577	2234	2750	2615	2135	2546	2328	2489	1941	2184	2935	2532	2093	2213	2353	1961	1850	2622	2925	2138	1804	2183	2162	2917	2824	2525	2138	2433	2583	2634	3257	2994	2912	3342	3780	3459	3233	3335	3223	3253	2844
	3738	3777	3639	3557	3267	3532	3228	2987	3248	3173	3485	3537	2296	3213	2875	2516	3332	2809	2813	2721	2490	2535	2556	2880	2842	2641	2622	2641	2699	3257	3898	3538	3591	3768	3428	3360	3446	3237	3169	3606	3173	3170	3655	3984	4068	3836	3885	3772	3788
	3765	3871	3422	3016	3697	4199	3023	3588	3150	3093	3810	3798	3308	3059	2958	2935	2877	3520	3838	3826	3644	3403	3107	3234	3140	3474	3932	3424	3339	3102	2756	3410	3047	2814	3656	3083	2920	3619	3263	3404	3096	3971	4354	3877	4633	3470	4046	3530	3769
	3897	4182	4191	3865	3837	4343	3910	3560	3201	3774	3863	1918	3126	3199	3686	3139	3691	3349	3415	3245	3943	3268	2751	3374	3197	3333	3791	3284	3126	2962	3399	2946	3317	3673	4112	3457	3429	3376	3395	4024	4400	4443	3533	4082	4354	4520	4644	4155	3492
	3720	4079	3365	3465	3461	3605	3221	3543	3592	3275	3576	2905	2787	3308	3119	2977	3028	3444	3552	3042	2964	2746	2849	2640	2869	2695	2551	3121	3424	3693	3460	2926	2987	3437	2972	2940	3008	3539	3024	2882	2922	3715	3914	3797	4171	3866	3916	3426	3284
ASK1F/F
Light	2556	2486	2913	2431	2431	2990	2624	2359
Dark	2803	2605	3518	2684	2849	3435	3027	2671
ASK1Δadipo
Light	2749	3053	3407	3035	3265	2701	2507	3117	3346	3468	3169
Dark	3092	3275	4074	3368	3573	2900	2909	3499	3692	3823	3658
Fig. 3b
ASK1F/F
Light	1853	1947	1908	1616	1600	1802	1626
Dark	2490	2669	2767	2331	2501	2560	2437
ASK1Δadipo
Light	2200	2031	1823	1876	1814	1841
Dark	2867	2736	2679	2665	2636	2597
Fig. 3c
ASK1F/F	06.00 h	06.20 h	06.40 h	07.00 h	07.20 h	07.40 h	08.00 h	08.20 h	08.40 h	09.00 h	09.20 h	09.40 h	10.00 h	10.20 h	10.40 h	11.00 h	11.20 h	11.40 h	12.00 h	12.20 h	12.40 h	13.00 h	13.20 h	13.40 h	14.00 h	14.20 h	14.40 h	15.00 h	15.20 h	15.40 h	16.00 h	16.20 h	16.40 h	17.00 h	17.20 h	17.40 h	18.00 h	18.20 h	18.40 h	19.00 h	19.20 h	19.40 h	20.00 h	20.20 h	20.40 h	21.00 h	21.20 h	21.40 h	22.00 h
	13.2	12.9	14.1	12.7	12	12.4	12.4	13.6	11.1	13.3	12.8	12.5	12	10.6	11.2	11.7	11.3	12.1	11.2	11.4	11	17.1	14.7	11.3	12	12.4	13.2	12.9	11.6	11.1	11.7	11.1	13.7	11.3	11.3	12	14.5	12.6	14.5	14	13	16.9	15.2	14.4	14.1	12.6	15.1	14.7	14.6
	14.1	14	12.5	11.4	13.4	12.3	12.9	14.1	13.5	12.2	11.7	12	12.1	13.2	11.5	12.2	10.4	10.6	12.9	13.3	11.1	9.2	10.1	9.7	11.4	11.9	10.7	11.1	11	12.3	13.6	12.4	11.3	12.7	10.8	13.5	13.2	11.4	12	10.8	11.9	14.1	13.9	13.8	12.6	13.8	14.4	12.1	13.7
	13.4	13.6	12.9	13.9	12.9	13.5	14	13	14.5	13.3	13.1	13.5	13.6	12.8	13.5	17	17.1	13.1	13.3	13.2	14.3	13.2	12.3	15.1	13.2	14	17.6	17.8	18.3	18.1	18.8	17.6	18.3	18.5	18.5	17.9	17.8	18.5	17.2	17.9	16.9	13.8	13.1	18.3	17.6	18.7	16.9	17.5	15.3
	11.4	11.6	11.8	12.7	10.6	10.6	11.4	11.5	11.2	10.1	11.6	10.7	10.8	14.1	12.1	11.6	11.4	12.7	11.1	11.4	11.3	12.8	12.8	12	12.4	12.2	12.2	14.5	14.6	14.9	12.2	13.3	14.6	12.1	11.3	14.5	13.2	12.1	12.6	15.1	14.2	12.8	14.1	12	12.3	12.5	12.6	11	11.7
	12.4	14.6	13.9	10.9	12.8	11.3	12.3	11.1	12.5	11.2	11.5	11.7	10.9	13	12.3	11.5	10.9	12	13.2	10.5	10.2	10.7	10.3	12.4	13	13	11.2	9.8	10.9	11.2	11.3	10.8	12.2	10.2	12.6	10.2	12.5	12.3	11.8	15.2	13.2	15.6	16	14.5	15.5	14.4	14.8	14.1	14.6
	16.7	18.6	17.5	17.5	14.4	14	12	16.8	13.3	14	14.2	12.8	12.9	15	15.8	13.4	14.9	16.4	17	15.2	13.3	11.7	12.1	13.1	14.5	16.3	13.5	12.6	13.3	13	14.9	13.2	15.1	16	14.5	14	16.1	13.2	16	18.6	17.9	18.8	17.7	17.9	19.2	19.8	19.7	17.3	17.8
	16.1	15.2	12.8	16.3	15.2	13.5	13.3	13.5	12.7	13.5	12.1	11.8	12.4	14.4	13.1	12.6	13.2	13.5	11.1	12.6	13.8	13.3	10	12	11.4	11.5	11.2	12.4	12.8	11.2	12.9	12	14.1	12.3	12	11.8	11.7	11.7	13.7	11.5	12.5	14.1	15.7	15.4	15.5	14.5	14.4	15.7	17.1
	13.3	10.9	12.1	16.4	14.6	10.3	10.9	10.2	9.3	10.4	10.9	9	11.2	12.7	11.3	11.2	10.8	13.7	10.6	10.5	10.3	11.7	11	13.5	13.1	12.1	10.8	10.6	11	11.6	11.2	10.8	10.2	11.8	13.9	11.3	10.5	9.9	12.7	10.7	10.7	12.2	14	14.4	10.9	13.3	11.7	15.8	16.9
ASK1Δadipo	06.00 h	06.20 h	06.40 h	07.00 h	07.20 h	07.40 h	08.00 h	08.20 h	08.40 h	09.00 h	09.20 h	09.40 h	10.00 h	10.20 h	10.40 h	11.00 h	11.20 h	11.40 h	12.00 h	12.20 h	12.40 h	13.00 h	13.20 h	13.40 h	14.00 h	14.20 h	14.40 h	15.00 h	15.20 h	15.40 h	16.00 h	16.20 h	16.40 h	17.00 h	17.20 h	17.40 h	18.00 h	18.20 h	18.40 h	19.00 h	19.20 h	19.40 h	20.00 h	20.20 h	20.40 h	21.00 h	21.20 h	21.40 h	22.00 h
	17.4	16.4	14.1	16.2	16.2	13.6	11.1	12.9	11.6	14.7	16.2	13.2	15.2	12.5	11.2	11.5	11.8	14.6	16.6	16.3	12.2	10.9	10.1	11.1	13.7	12.8	11.6	9.9	10.8	15.1	11.6	12.7	12.3	13.6	13	14	14.4	12.2	15.7	16.4	13.8	16.3	16.3	14	18.3	16.6	16.7	15.6	14
	16.2	16.1	16.2	13.5	13.7	15.3	14.9	13.9	16.2	15.6	14.9	13.9	14.3	13.4	13.3	13.4	12.6	12.6	17	13.4	14.2	15	13.3	14.1	17	16	13.1	14.4	18	19.3	19	16.8	17.5	18.7	16.8	13.5	16.8	17	15.8	16.4	15.5	15	14.9	13.6	17.2	18.1	14.8	12.8	15.2
	18	15.6	15.5	14.5	16.7	18.6	16.9	15.5	16	15.2	15.2	14.4	13.4	16.6	18.1	15.8	14.6	17.4	18.4	16.5	16.6	16.2	15.3	17.9	15.4	18.4	17.4	19	19.5	21.8	27	24.1	23.2	22.4	23.4	21.6	21.1	20.7	17	16.2	17	16.8	15.8	22.4	23.7	22	21.2	17.5	18.2
	13.7	13	18.1	17.1	12.7	16.5	14.3	15.1	14.7	15.4	13.8	15.5	13.6	14.8	13.1	13.2	14.8	12.3	14.8	17.9	17.2	13	13.5	15.7	14	16.8	13.9	18.5	20	21.3	19.4	16.3	19.4	15.1	20.8	20.6	19.2	17.4	16.6	17.2	17.9	15	15.6	14	14.5	13.8	14.6	20	15.8
	16.6	13.9	15.9	13.9	15.4	18.2	18.3	17.4	14.7	14.1	17.9	17	14.3	13	13.6	17.5	17.2	14.7	14.8	14.6	18.7	17.6	13.8	14.5	17.4	16.7	14	18.1	19.6	20.2	20.4	20	20.1	17.3	18.6	17	14.4	14.8	16.9	21.2	20.2	19.4	16.6	15.1	18.8	18.7	18.9	19	18.2
	13.9	13.4	13.2	15.5	12.3	15.3	13.4	12.7	13	11.9	11.8	14.1	14.5	11.9	11.5	11	12.4	14.6	11.3	13.9	12.8	14.5	16.7	12.7	10.8	13.6	12.4	16.3	16.5	17.4	15.9	14.9	12.8	13.6	14.5	15.9	15.2	13.6	13.6	12.5	17.2	17.2	15.1	12.4	12.5	12.3	12.1	12.1	12.9
	15.6	14.5	14.6	14.9	15.7	14.6	15.5	12	12.2	10.7	13.2	12.6	10.3	12.3	11.1	12	9.3	10.6	14.3	12.2	10	10.7	11.4	9.4	8.9	12.8	14.1	10.2	8.6	10.5	10.4	14.2	13.6	12.1	10.2	11.7	12.5	12.8	15.8	14.5	14.1	16.1	18.3	16.6	15.6	16.2	15.5	15.7	13.7
	18.2	18.3	17.6	17.2	15.8	16.9	15.5	14.4	15.7	15.4	17	17.2	11.1	15.6	13.9	12.2	16.2	13.7	13.7	13.3	12.1	12.4	12.5	14.1	13.8	12.8	12.8	12.8	13	15.8	18.8	17.1	17.3	18.2	16.5	16.1	16.7	15.8	15.4	17.7	15.5	15.5	17.8	19.3	19.6	18.4	18.7	18.2	18.2
	18.4	18.8	16.6	14.6	18	20.5	14.7	17.5	15.3	15.1	18.7	18.7	16.1	14.8	14.1	14.1	13.8	17.1	18.9	18.9	17.9	16.6	15	15.5	15.1	16.9	19.3	16.7	16.1	14.9	13.2	16.7	14.9	13.6	17.8	14.9	14.1	17.7	15.8	16.6	15.3	19.5	21.4	19.1	22.7	17	20	17.3	18.6
	19	20.5	20.6	19	18.6	21	19.1	17.3	15.4	18.4	18.9	9.3	15.1	15.4	18	15.3	18.1	16.5	16.9	16	19.5	16	13.5	16.4	15.7	16.5	18.9	16.2	15.3	14.5	16.8	14.3	16.1	18.1	20.2	16.8	16.6	16.5	16.8	19.8	21.7	21.9	17.4	20.2	21.5	22.3	22.8	20.4	17.2
	18	19.8	16.3	16.8	16.8	17.5	15.6	17.1	17.4	15.7	17.2	14.1	13.6	16.1	15.1	14.4	14.6	16.7	17.3	14.7	14.4	13.3	13.8	12.8	13.8	13	12.3	15.1	16.6	17.8	16.8	14.1	14.3	16.5	14.4	14.1	14.5	17.1	14.6	14	14.1	18.1	19.1	18.5	20.2	18.8	19.1	16.6	15.9
ASK1F/F
Light	12.6	12.1	13.9	12.1	12	15	12.7	11.5
Dark	13.1	13.5	17.1	12.8	12.9	16.3	14.7	13.1
ASK1Δadipo
Light	13.3	15	16.7	14.9	15.3	12.7	11.9	14.7	16.2	17	14.1
Dark	14.4	16.6	19.5	17	17.4	14.5	13.2	17	17.4	18.3	18.1
Fig. 3d
ASK1F/F	35.6	36.4	35.1	36.3	35.2	36	36
ASK1Δadipo	35.7	36.4	36	37.2	37	37.2	37.2
[truncated: 23 more columns]

## Sheet: Source Date_Figure 4
Source Data - Figure 4
Fig. 4a
Epididymal WAT
ASK1F/F chow	1.17	1.73	1.52	1.35	1.59	1.58	1.51	1.04	1.26	1.14	1.1	1.76	1.21
ASK1Δadipo chow	0.83	2.1	0.88	2.02	1.37	1.23	1.37	0.81	1	0.97
ASK1F/F HFD	6.28	3.95	3.7	4.92	4.9	6.11	6.97	3.74	4.55	5.58
ASK1Δadipo HFD	2.94	4.29	5.63	3.38	2.69	3.14	1.54	2.69	1.99	4.08	4.51	5.66	4.85	2.03	2.25	2.21
Inguinal WAT
ASK1F/F chow	1.11	0.94	1.14	0.86	1.13	1.04	1.01	0.63	0.78	0.69	0.58	1.05	0.78
ASK1Δadipo chow	0.73	1.39	0.87	0.95	0.78	0.79	1.03	0.46	0.89	0.56
ASK1F/F HFD	2.39	1.7	1.75	2.52	3.37	3.96	3.91	1.52	3.04	3.54
ASK1Δadipo HFD	1.65	2.31	2.72	1.93	1.45	1.66	0.85	1.3	1.12	1.84	2.99	3.65	2.68	1.07	1.12	1.49
Mesenteric WAT
ASK1F/F chow	0.61	0.55	0.62	0.7	0.4	0.62	0.5	0.33	0.29	0.35	0.25	0.62	0.37
ASK1Δadipo chow	0.87	0.91	0.67	0.75	0.54	0.42	0.39	0.32	0.34	0.26
ASK1F/F HFD	1.53	1.57	0.94	1.71	1.72	1.83	1.81	0.78	1.28	1.45
ASK1Δadipo HFD	0.91	1.41	1.56	1.19	0.9	0.95	0.43	0.85	0.67	0.82	1.54	1.29	0.83	0.43	0.7	0.62
Fig. 4b
ASK1F/F chow	3.83	3.9	4.26	3.39	3.6	3.87	3.59	2.52	2.79	2.77	2.46	4.21	2.82
ASK1Δadipo chow	3.17	5.31	2.83	4.98	3.28	2.89	3.49	1.87	2.76	2.13
ASK1F/F HFD	12.6	8.6	7.78	10.88	12.33	14.33	15.46	7.55	10.93	13.11
ASK1Δadipo HFD	7.02	10.34	11.99	7.68	6.04	6.81	3.36	5.52	4.44	8	10.62	12.51	9.93	4.36	5.3
Fig. 4e
ASK1F/F
Ucp1	2.69	0.11	0.12	2	0.08	0.1	0.01	2.89
Cidea	1.42	0.97	0.71	1.36	0.53	0.38	0.36	2.26
Pgc1α	1.05	0.6	1.1	1.71	0.54	0.29	0.47	2.24
Prdm16	1.07	0.8	0.69	1.33	1.12	0.35	0.56	2.09
ASK1Δadipo
Ucp1	22.16	1.24	1.46	24.38	45.19	13.55	0.26	0.69	2.81
Cidea	5.94	0.66	0.94	7.91	8.77	9.94	2.51	0.42	2.27
Pgc1α	1.13	0.35	0.68	4.68	4.37	14.47	1.44	0.46	0.59
Prdm16	0.72	0.54	0.92	6.27	3.26	10.42	1.36	0.5	1.6
Fig. 4f
Fig. 4g
ASK1F/F
UCP1	0.2	0.2	0.3	1.6	0	0	5.6	0
PGC1α	0.54	1.29	1.75	1.3	0.55	0.55	1.25	0.77
ASK1Δadipo
UCP1	64.01	37.08	5.58	9.76	3.19	0	2.53	44.39	26.78	0
PGC1α	2.67	1.45	1.16	1.41	1.48	1.24	2.57	1.86	1.55	1.59
Fig. 4h
Fig. 4i
ASK1F/F
Saline	1	1.19	0.81	1.01	1.13	0.86
LPS	0.78	0.26	0.29	0.69	0.56	0.62	0.87
ASK1Δadipo
Saline	1.3	0.88	0.89	1.03	0.91
LPS	1.19	1.45	1.33	1.35	1.26	0.53

## Sheet: Source Date_Figure 5
Source Data - Figure 5
Fig. 5a
Fig. 5b
CAG-ASK1F/F
Ucp1	0.91	1.62	1.12	0.92	0.33
Pgc1α	0.83	1.13	0.61	0.69	1.57
Cidea	1.04	1.41	0.79	0.99	0.81
CAG-ASK1+adipo
Ucp1	0.83	0.84	0.15	0.57	0.68	0.21
Pgc1α	0.81	0.56	0.56	0.41	0.62	0.18
Cidea	0.78	0.89	0.22	0.26	0.31	0.27
Fig. 5c
Fig. 5d
CAG-ASK1F/F	0.59	1.35	1.06	0.58	1.8	0.81	0.81
CAG-ASK1+adipo	0.53	0.16	0.93	0.97	0.85	0.28	0.12	0.34

## Sheet: Source Date_Figure 6
Source Data - Figure 6
Fig. 6a
Fig. 6b
ASK1F/F	1.08	1	0.92	1	1.19	0.81
ASK1Δadipo	0.94	1	0.81	0.73	0.66	0.3
Fig. 6c
Fig. 6d
Co	1	1	0.83	1.17	0.96	1.04
Active ASK1	1.18	1.41	1.43	1.35	1.21	1.25
Fig. 6e
Fig. 6f
ASK1 mut	0.917677	1.00772	1.0746
ASK1 wt	1.13969	1.96839	1.74763
Fig. 6g
Fig. 6h
Co siRNA	1	1	1	1
ASK1 siRNA	0.15	0.19	0.16	0.12
Fig. 6i
shLuc
Saline	1.23	0.77	0.65	1.35	0.68	1.32
LPS	0.48	0.47	0.38	0.42	0.65	0.93
shIRF3
Saline	1.04	0.84	0.68	1.12	1.24	1.09
LPS	0.53	0.98	0.41	0.68	1.13	1.58

## Sheet: Source Data_Suppl Figure 1
Source Data - Supplementary Figure 1
Supplementary Fig. 1a
Co	1.5	1.97	0.28	0.25
Iso	115.93	79.48	148.93	146.61
Supplementary Fig. 1b
Chow	0	0.7	2.2	1.1
HFD	2.5	3.7	8.2	3.3
Supplementary Fig. 1c
Co	1	1	1	1
LPS	1.38	1.18	1.3	1.73
Supplementary Fig. 1d
saline	0.53	1.47	0.58	0.92	1.23	1.26
LPS	1.93	1.93	1.49	0.83	2.19	4.18
Supplementary Fig. 1e
shLuc	0.99	1.11	0.9	1.01	1.29	0.83	0.87
shASK1	0.67	0.83	0.72	0.79	0.89	0.31

## Sheet: Source Data_Suppl Figure 2
Source Data - Supplementary Figure 2
Supplementary Fig. 2b
Supplementary Fig. 2c
ASK1F/F	0	15	30	45	60	90	120
	4.1	21.6	21.7	15.3	13.2	7.7	5.6
	4	18	20.2	17.3	15	9.6	8.1
	3.5	14.4	18.6	19.7	17.3	12.3	8.1
	3.8	18.5	20.6	17.8	14.4	10.7	7.4
	4.1	21.2	25.2	23.1	18.3	13.7	7.8
	4.2	23.2	24.4	22.6	20.3	12.4	8.5
	5.4	31.4	31.6	27.9	22	14.1	8.9
	5.1	24.6	20.7	16.5	13.5	10.7	7.2
	6	25.5	25.1	24.2	18.4	13.4	8.3
	6.2	25	24.3	21.4	18.5	11.7	8.9
	5	19.5	19.7	16.8	14.7	10.1	7.8
ASK1Δadipo	0	15	30	45	60	90	120
	3.7	15.9	18.5	18.2	15.7	10.2	7.6
	3.4	16.2	17.1	14.4	12.2	8.8	6.2
	3.5	15.5	17.8	18.1	14.5	11.5	7.2
	4.3	19.8	19.9	16.6	13.5	9.2	7.2
	4.7	21.9	21.6	18.7	14.3	8.8	6.5
	4.3	20.6	17.1	14.4	11.6	7.7	6.3
	5.3	21.1	18.1	15.5	11.5	9	6
	6.7	23	21.3	17.8	14.8	9.9	6.5
AUC
ASK1F/F	1520	1608	1696	1638	2009	2040	2453	1697	2104	2004	1624
ASK1Δadipo	1588	1371	1577	1565	1654	1396	1476	1707
Supplementary Fig. 2d
ASK1F/F	0	5	10	15	20	25	30	35	40	45	50	55	60	65	70	75	80	85	90	95	100	105	110	115	120
	8.6	8.9	6.8	5.5	4.7	4.8	4.6	4.7	4.7	4.7	3.9	4	4.4	3.9	3.9	4.2	4.3	4.8	4.1	4.5	4.6	4.9	5.3	5	4.7
	9	7.5	4.3	4.9	4.4	4.8	4.2	4.1	4.3	4.2	4.4	4.7	4.7	4.6	5	4.9	5.1	4.7	4.7	4.7	4.7	4.7	4.7
	11.5	7.7	5.7	5.3	5.3	4.7	5.2	4.6	4.7	4.6	4.9	4.7	4.7	4.8	5.4	5.2	5	5.4	4.6	5.6	5.4	5.2	4.9	4.6
	11.3	6.3	4.3	4.8	4.5	5	4.2	4.7	4.8	4.6	4.6	4.4	5	4.8	4.2	4.6	4.7	4.8	4.7	4.6	4.7	4.3	4.3	4.3	4.3
	13	10.1	9.7	9.4	8.9	7	4.5	4.2	4.4	4.1	4.5	4.1	4.9	4.8	4.6	4.8	4.7	4.9	4.8	4.9	4.6	4.7	4.6	5.1	4.8
	13.8	12.4	6.4	5	5.3	5.3	4.4	4.5	5.3	4.8	4.7	5.6	4.4	5.3	5.3	5.1	4.8	4.8	5	4.4	4.6	4.6	4.8	4.7	4.8
ASK1Δadipo	0	5	10	15	20	25	30	35	40	45	50	55	60	65	70	75	80	85	90	95	100	105	110	115	120
	8	6.4	4.1	4.2	4.3	4.1	4.4	4.3	4.3	5	4.6	4.6	5.2	4.7	4.7	5.4	4.3	5.2	5.7	4.8	4.9	4.7	5	4.5	4.4
	6.9	4.9	4.2	4.4	3.5	3.7	4.1	3.9	3.9	4.4	4.9	5.4	6	4.7	4.3	3.9	4.2	4.5	4.6	4.9	4.8	5.4	5.6	5.9	4.9
	8.4	6.9	4.3	4.8	4.4	4.1	4.5	4.3	3.8	3.9	4.2	3.7	4.7	4.6	4.2	4.2	4.2	4.7	5.2	4.4	4.8	4.8	4.1	4.9	4.8
	9.4	8	5.2	5.2	4.7	4.7	4.6	4.2	4.1	4.6	4.5	4.8	4.5	4.7	4.8	4.7	4.7	5.1	4.7	4.4	4.6	4.7	4.9	4.7	5.3
	8.9	6.4	5.5	5.1	5.1	4.8	5.6	4.3	4	4.4	4.4	4.5	4.7	4.9	4.4	4.8	4.9	5.2	5.3	4.6	4.7	4.6	4.8	5
	10.9	8.6	6.3	5.8	4.8	3.7	4.4	3.7	3.6	4	4	5	4.4	4.4	4.2	4.4	4.4	4.3	4.4	4.5	4.6	4.7	4.2	4.2	4.8
	8.9	5.1	4.6	4.5	4.4	5.2	4.3	4.3	4.2	4.4	4.4	5.1	5.1	4.8	5	4.5	4.5	4.4	4.4	4.9	5	5.3	5.1	5.1
	10.7	10.4	7.7	5.5	4.7	4.7	4.3	4.3	4.3	4.2	4.2	4	3.8	4.9	4.8	4.7	4.9	4.5	5.3	5.2	5.3
Supplementary Fig. 2e
ASK1F/F	0	5	10	15	20	25	30	35	40	45	50	55	60	65	70	75	80	85	90	95	100	105	110	115	120
	11.5	11.5	11.5	12.7	16.1	19.6	23.1	26.5	30	33.4	39.2	45	49.6	54.2	58.8	62.3	66.9	68.1	71.5	73.8	76.1	76.1	75	75	75
	8.5	9.4	12.8	15.4	18.8	22.2	26.5	30.8	35	39.3	43.6	45.3	47	48.7	48.7	48.7	48.7	48.7	48.7	49.6	49.6	49.6	49.6	49.6	49.6
	10.1	12.1	15.2	18.2	19.2	22.2	24.2	27.3	30.3	33.3	36.4	39.4	42.4	45.5	45.5	45.5	45.5	45.5	46.5	46.5	46.5	46.5	46.5	46.5	46.5
	10.4	13.5	18.7	22.8	28	31.2	35.3	39.5	42.6	45.7	48.8	51.9	53	54	56.1	57.1	58.2	58.2	59.2	59.2	60.2	62.3	62.3	64.4	66.5
	10.2	10.2	10.2	10.2	10.2	16.4	22.5	28.6	34.8	38.9	44	46	48.1	50.1	51.1	52.1	52.1	52.1	52.1	52.1	53.2	53.2	55.2	55.2	55.2
	9.3	9.3	11.1	13.9	15.7	17.6	21.3	25.9	28.7	32.4	37	38	41.7	43.5	43.5	44.4	44.4	46.3	48.1	50	50	51.9	53.7	53.7	53.7
ASK1Δadipo	0	5	10	15	20	25	30	35	40	45	50	55	60	65	70	75	80	85	90	95	100	105	110	115	120
	11.8	11.8	16.5	21.3	26	31.9	36.6	41.4	46.1	47.3	50.8	54.4	54.4	56.7	59.1	59.1	62.6	62.6	61.5	62.6	62.6	63.8	63.8	63.8	63.8
	11.1	14.4	18.8	23.3	28.8	34.3	39.9	45.4	52	56.5	57.6	56.5	54.3	55.4	56.5	59.8	62	64.2	66.4	67.6	67.6	66.4	65.3	65.3	65.3
	12.7	12.7	16.5	19.1	24.2	30.5	34.4	39.4	45.8	52.2	57.3	63.6	64.9	67.4	71.2	75.1	78.9	80.2	80.2	82.7	84	85.2	87.8	87.8	87.8
	11.3	13.6	18.1	20.4	22.7	24.9	27.2	31.7	36.3	39.7	43.1	45.4	48.8	51	55.6	57.8	60.1	60.1	61.2	64.6	66.9	68	68	68	68
	10.8	12.9	16.2	19.4	22.7	27	27	30.2	35.6	41	46.4	51.8	56.1	58.3	61.5	63.6	64.7	64.7	64.7	65.8	66.9	68	68	68	68
	12.2	13.4	15.8	17	20.7	25.5	29.2	35.3	42.6	49.9	57.2	64.5	64.5	66.9	69.3	71.8	74.2	77.9	80.3	82.7	85.2	87.6	90	93.7	93.7
	11.6	15	19.7	23.1	27.8	31.3	35.9	41.7	47.5	49.8	52.1	53.2	54.4	57.9	61.3	64.8	68.3	71.8	75.2	76.4	76.4	76.4	76.4	76.4	76.4
	12	12	14.4	18.1	22.9	30.1	38.5	46.9	54.2	61.4	68.6	75.8	84.2	84.2	85.4	87.8	87.8	90.3	90.3	90.3	90.3	90.3	90.3	90.3	90.3
Supplementary Fig. 2f
ASK1F/F
Tnfα	1.79	1.06	0.49	0.72	0.94
IL-6	1.87	0.39	2.22	0.23	0.29
Mcp1	1.65	0.36	2.34	0.28	0.36
IL-1β	2.04	0.51	2.1	0.11	0.24
IL-10	1.48	1.05	1.13	0.75	0.6
F4/80	1.44	1.05	1.16	0.75	0.6
ASK1Δadipo
Tnfα	1.61	0.88	1.02	0.93	0.93	1.48	1.7
IL-6	1.09	0.66	0.69	1.15	0.33	0.5	0.53
Mcp1	2.18	0.83	0.8	1.56	0.25	0.42	0.31
IL-1β	1.18	0.72	0.28	0.72	0.14	0.81	0.48
IL-10	3.43	0.54	1.82	1.85	0.69	1.11	1.09
F4/80	3.08	0.69	2.2	1.23	0.62	1.49	0.89

## Sheet: Source Data_Suppl Figure 3
Source Data - Supplementary Figure 3
Supplementary Fig. 3a
Supplementary Fig. 3b
ASK1F/F chow	32.7	32.5	29.5	29.6	36.3	33.9	32.6
ASK1Δmye chow	32.4	33.3	29.9	30.6	31.6	30.7
ASK1F/F HFD	55	40.5	36.9	33.7	46.9	47.8	52.3	46.9	54.1	46	35.7	45.3	47.1	42.8
ASK1Δmye HFD	53.8	51.9	48.6	50	34.8	32.8	40.1	39.2	46.1	36.1	49.9	34.4	43	40.3	44.5	46.9	46.1
Supplementary Fig. 3c
ASK1F/F chow	4.41	4.3	3.4	4.89	5.94	6.37	6.3
ASK1Δmye chow	5.17	5.82	3.41	3.97	6.65	5.03
ASK1F/F HFD	12.44	11.45	13.84	9.48	15.77	15.39	14.8	18.58	18.3	15.85	12.36	15.98	15.08	13.33
ASK1Δmye HFD	18.88	14.31	12.83	14.58	9.14	12.85	10.15	10.02	17.93	9.05	17.53	12.63	17.19	16.94	16.63	15.1	15.29
Supplementary Fig. 3d
ASK1F/F chow	0	15	30	45	60	90	120
	4.3	22	19.2	15.1	11.6	9	6.9
	4.3	18.7	15.9	13.7	13.1	11	9
	4.6	17.1	20.6	14.7	12.4	10.5	9
	4.9	20.9	20.4	15.8	12.8	11.2	7.6
	4.2	24.8	22.2	17.3	15.1	9.7	8.2
	4.6	22.9	21.9	16.3	17.6	14.2	11
	4.7	18.8	16.6	14.8	12.6	10.3	8.7
ASK1Δmye chow	0	15	30	45	60	90	120
	4	20.6	21.3	17.65	14.35	9.6	7.7
	4.7	23.5	20.3	17.4	15.1	9.8	8
	4.2	16.75	20.15	17.85	15.95	13.1	9
	5	20.1	20.45	20.05	14.1	10.3	8
	4.1	18.3	17.1	13	10.95	8.5	7
	4.2	19.4	16.75	15.15	12.75	9.4	8
ASK1F/F HFD	0	15	30	45	60	90	120
	8.7	23.5	29.8	31.2	30	29.7	28.9
	5.9	22.4	26.1	27.3	26.9	19.9	17.6
	4.4	20.3	28.6	28.7	25	22.5	11.8
	7.3	28.7	24.9	20.3	15.6	12.4	9
	7.4	28.4	30.1	29.4	27	20.6	15.7
	6.4	22.1	24.5	26.3	26.1	21	17.8
	5.7	28.7	33	29.7	28.1	23	17.3
	6.4	34.2	35	30.4	25.2	19.8	15.6
	6.7	25.7	27.3	26.8	25.7	24.7	21.3
	6.2	27.9	28.5	29.2	28	21.3	20.1
	4.8	18.5	27.5	27.7	26.4	22	16.1
	5.7	27.8	31.9	30.6	29.5	25.1	21.3
	7	19.9	24.2	26.4	28.2	28.4	25.7
	5.5	13.3	22.8	26.1	27	25.4	19.6
ASK1Δmye HFD	0	15	30	45	60	90	120
	7.7	26.2	32.1	27.9	26	23.4	19
	7.2	28.1	35	35	35	35	30.1
	7.5	21	32.1	30.7	31.1	25	20.1
	9.2	26.7	29.4	27.7	26.3	22.1	18.4
	8.5	26.6	27	26.3	24.1	20.4	17
	4.7	22.7	30.8	24.3	21.4	14.1	10.7
	6.8	35	34	29.7	25.1	16.8	12.1
	5.3	24.9	23.2	19.6	17.9	14.6	11.4
	5.4	24.6	31.2	29.9	27.1	21.3	15
	4.7	28.3	29.7	27.9	23.2	18.5	14
	7.8	25.5	28	29.6	27.6	24.6	21.9
	4.4	18.5	23	19.4	21.7	14.8	16.5
	5.2	16.5	19	20.8	20.2	17.1	14.9
	6	22	25.5	27.1	25.5	22	17.1
	6.4	21.6	29	30.2	32	30.9	26.2
	5.7	29.7	35	34	29.9	21.9	17.8
	6.5	23	28.7	31.1	30.4	26.5	22.6
Supplementary Fig. 3e
ASK1F/F chow	0	15	30	45	60	90	120
	6	3.9	4.6	5.3	5.3	5.5	6
	8.2	5.6	5.1	4.5	4.3	3.6	3.3
	10.2	4.6	4.8	4.6	4.7	5.3	5.4
	7.8	5.3	5.6	6.2	6.3	6.5	7.1
	9.65	5.05	6.15	5.55	6.5	6.7	7.3
	9	6.1	6.2	5.8	6.15	6.7	9.3
ASK1Δmye chow	0	15	30	45	60	90	120
	8.2	5.5	5	4.8	4.5	4.2	4.6
	10	4.9	5.3	5.3	4.5	4.9	6.2
	8.05	4.95	5.1	4.6	5.5	4.9	7.5
	7.7	4.85	5.5	4.25	4.85	5.6	7
	9.5	6	6	5.8	5.6	6.2	7.2
	10.3	5.85	6.45	6.6	6.75	6.7	8
ASK1F/F HFD	0	15	30	45	60	90	120
	10	9.9	7.8	7.5	8.1	7.6	8.5
	10.4	7.5	6.2	5.9	5.6	6.6	7.9
	12.7	9.3	7.4	7.4	6.9	7.4	8.2
	8.6	6.9	5.7	5.8	5.7	5	6.2
	12.9	9.9	7.8	8	9.2	9.2	6.9
	8.2	7.3	6.3	6.3	7.5	7.5	8.5
	9.2	9.1	7.8	8.7	8.6	9.2	8.5
	12.1	11.5	9	7.8	8.3	9.5	10.6
	13.4	10.7	9.9	10.6	11.2	11.2	13.5
	14	7.8	8.1	8.7	10	11.8	12.9
	12.05	7	6.7	7.4	6.8	6	8.5
	15.45	12.3	10	9.4	11.4	12.1	12.3
	14.1	11.2	9.8	9.6	10.9	11.6	12.6
	11.85	8.9	6.3	6.3	6.6	7.8	9.8
ASK1Δmye HFD	0	15	30	45	60	90	120
	10	8.4	8.2	8.4	11.4	9	10.9
	13.3	11.3	9.6	10.4	11.7	11.5	11.2
	12.8	10.9	9.2	8.8	9.9	10.8	11.1
	12.6	12.4	10.5	11.7	12.6	12.7	12.9
	10.4	10.9	9.7	9.2	8	7.5	6.9
	7.8	7.1	5.9	5.8	6.4	5.8	5.4
	10.5	9.4	7.7	8.4	8.8	8.7	8.2
	10.5	7.8	7.6	7	7.1	6.9	7.5
	9.9	9.6	7.9	7.8	7.4	8	8.5
	7	4.9	5	5.5	5.1	4.8	4.5
	12.4	9.1	6.1	6.5	7.2	7.9	10.8
	9.8	7.8	7	5.8	6.4	6.3	6.9
	11.6	8.4	6.5	6.4	6.1	5.3	5.2
	13.1	10.4	7.5	6	6.8	5.6	6.6
	15.4	11	8.1	9.1	8.9	10	11.3
	11.15	11.7	8.3	7.1	7.8	9.3	11

## Sheet: Source Data_Suppl Figure 4
Source Data - Supplementary Figure 4
Supplementary Fig. 4a
ASK1F/F
Light	0.43	0.86	0.47	0.4	0.22	0.52	0.46	0.6
Dark	0.96	0.71	1.02	0.61	0.39	1.71	1.34	0.81
ASK1Δadipo
Light	0.64	0.56	0.46	0.7	0.38	0.59	0.53	0.56	0.83	0.47	0.17
Dark	0.87	1.28	1.59	1.28	1.56	0.54	0.66	0.71	1.35	1.47	1.1
Supplementary Fig. 4b
ASK1F/F
Light	6839	6312	6208	1660	7307	7478	18820	4113
Dark	32367	18974	70712	10725	88661	32547	65963	28472
ASK1Δadipo
Light	10582	15898	3048	6818	11834	3601	10307	24434	12037	11223	27964
Dark	37605	42895	40470	30175	34289	25038	47848	60803	31102	23813	116540
Supplementary Fig. 4c
ASK1F/F	18048	15127	16723	15444
ASK1Δadipo	15080	14475	14629	13900	13595
Supplementary Fig. 4d
Retro WAT
ASK1F/F chow	0.95	0.67	0.98	0.49	0.48	0.63	0.57	0.51	0.46	0.59	0.53	0.77	0.46
ASK1Δadipo chow	0.74	0.91	0.41	1.26	0.59	0.44	0.71	0.28	0.55	0.34
ASK1F/F HFD	2.4	1.38	1.39	1.73	2.34	2.43	2.78	1.5	2.06	2.54
ASK1Δadipo HFD	1.52	2.32	2.07	1.17	1	1.05	0.54	0.69	0.66	1.26	1.59	1.9	1.57	0.82	1.23	1.2
BAT
ASK1F/F chow	0.29	0.29	0.32	0.2	0.2	0.38	0.26	0.26	0.23	0.29	0.24	0.3	0.2
ASK1Δadipo chow	0.44	0.36	0.24	0.21	0.26	0.17	0.2	0.17	0.17	0.2
ASK1F/F HFD	0.38	0.48	0.38	0.54	0.49	0.46	0.39	0.3	0.42	0.36
ASK1Δadipo HFD	0.33	0.44	0.43	0.22	0.2	0.39	0.23	0.29	0.24	0.35	0.43	0.48	0.23	0.22	0.25	0.37
Supplementary Fig. 4e
ASK1F/F
Ucp1	1.08	0.79	1.1	1.04
Cidea	1.1	0.96	0.95	0.99
ASK1Δadipo
Ucp1	1.06	1.23	1.14	1.14	1.06	1.12	0.91
Cidea	1.31	1.49	1.11	1.22	0.98	1.09	0.83
Supplementary Fig. 4f
ASK1F/F	1.85	1.53	2.15	1.81	2.24	1.41	1.81	1.07
ASK1Δadipo	1.43	2.03	0.77	0.8	3.12	1.72	1.2	2.45	4.79	2.15
Supplementary Fig. 4g
Saline	0.57	1.95	0.34	1.15	0.98
ASK1F/F LPS	4.02	2.44	4.17	4.74	2.16
ASK1Δadipo LPS	2.65	4.71	2.5
Supplementary Fig. 4h
ASK1F/F	1.09	0.94	0.97	0.89	1.11
ASK1Δadipo	1.49	0.81	0.55	0.46	0.71	0.79	1.26

[truncated: 3 more sheets: Source Data_Suppl Figure 5, Source Data_Suppl Figure 6, Source Data_Suppl Table 1]
